# Supplementary material for: Functional Divergence of G and Its Homologous Genes for Green Pigmentation in Soybean Seeds
Source: Front Plant Sci. 2022 Jan 5;12:796981. doi: 10.3389/fpls.2021.796981 (PMC8766641; doi:10.3389/fpls.2021.796981)
Supplement: Supplementary file 2 [file Table_2.XLSX]

## Sheet: Supplemental Table 2
Supplementary Table 2 Soybean germlasm used for analysis of chlorophyll content in seed coat.
Category	Plant name	Accession number	Origin	Genotypes of	Source
				G locus
Yellow seed coat	ARISOY	30777	USA	g	NARO GenBank
	AZE DAIZU	29468	Japan	g	NARO GenBank
	BaoQingXiaoJinHuang	C001	China	g	NBRP Legumebase
	BaYueMang	C030	China	g	NBRP Legumebase
	Chonbuk, Puan	K076	Korea	g	NBRP Legumebase
	Chungbuk, Poun	K145	Korea	g	NBRP Legumebase
	Enrei	28862	Japan	g	NARO GenBank
	Fukuyutaka	29668	Japan	g	NARO GenBank
	GanBuSi	C131	China	g	NBRP Legumebase
	Kariyutaka	86520	Japan	g	NARO GenBank
	Kyongbam, Hadong	K207	Korea	g	NBRP Legumebase
	Kyonggi, Ichon	K190	Korea	g	NBRP Legumebase
	Kyonggi, Kanghwa	K123	Korea	g	NBRP Legumebase
	LinDianSuoYiLing	C008	China	g	NBRP Legumebase
	SuiXuanHuang	C158	China	g	NBRP Legumebase
	Tamahomare	29184	Japan	g	NARO GenBank
	TANOIRI DAIZU	28330	Japan	g	NARO GenBank
	VAR CARD NO 170 LESLIE AB(69-20)	35896	Australia	g	NARO GenBank
	202-4-6-M(7)	35824	Nigeria	g	NARO GenBank
Green seed coat	AOCHI(NATSU)	29502	Japan	G	NARO GenBank
	AODAIZU	53315	Japan	G	NARO GenBank
	AODAIZU	241289	Japan	G	NARO GenBank
	AOGIN	28338	Japan	G	NARO GenBank
	AO NIBU	29460	Japan	G	NARO GenBank
	BaDaJia	C028	China	G	NBRP Legumebase
	BaYueMang	C030	China	G	NBRP Legumebase
	Chonbuk, Kunsan	K090	Korea	G	NBRP Legumebase
	Chonnam, Kurye	K156	Korea	G	NBRP Legumebase
	Kyonggi, Ichon	K197	Korea	G	NBRP Legumebase
	Kyonggi, Kanghwa	K114	Korea	G	NBRP Legumebase
	Kyonggi, Kanghwa	K115	Korea	G	NBRP Legumebase
	Kyonggi, Kanghwa	K117	Korea	G	NBRP Legumebase
	Kyongbuk, Kimchon	K066	Korea	G	NBRP Legumebase
	QingYuanDaQingDou	C159	China	G	NBRP Legumebase
	TanShanQingDou	C155	China	G	NBRP Legumebase
	TongShanLiuYueHuang	C098	China	G	NBRP Legumebase
	TuoChengZiHuaZao	C069	China	G	NBRP Legumebase
	WANG QING QING DOU	30112	China	G	NARO GenBank
Black seed coat	ABASHIRI 1	200376	Japan	G	NARO GenBank
	Chungbuk, Poun	K146	Korea	g	NBRP Legumebase
	COL/IBARAKI/1996/CED/NIAR/96101104	87824	Japan	g	NARO GenBank
	COL/GIFU/1984/OGURI 6	29225	Japan	g	NARO GenBank
	COL/NAGANO/1983/HORIUCHI 5	29203	Japan	g	NARO GenBank
	HeiHuangDou	C074	China	g	NBRP Legumebase
	KaiFengKuoZhuangqingDou	C063	China	g	NBRP Legumebase
	Kangwon, Wonju	K036	Korea	G	NBRP Legumebase
	KURO CHOUHIN 32	28075	Japan	G	NARO GenBank
	KURO DAIZU	29104	Japan	G	NARO GenBank
	KURO DAIZU	29535	Japan	g	NARO GenBank
	KURO DAIZU(ISHIOKA 45)	29102	Japan	g	NARO GenBank
	KURO DAIZU SHOURYUU	28410	Korea	G	NARO GenBank
	KURO DAIZU(OKAYAMA)	29451	Japan	G	NARO GenBank
	KURO MAME L 105	35256	Japan	g	NARO GenBank
	KURO MAME L157-1	40271	Japan	G	NARO GenBank
	KURO TAIRYUU DAIZU	27940	Japan	g	NARO GenBank
	KURO(YAGI 2)	53356	Japan	G	NARO GenBank
	Kyongbam, Hadong	K203	Korea	G	NBRP Legumebase
	Kyonggi, Ichon	K185	Korea	g	NBRP Legumebase
	Kyongnam, Chinyang	K162	Korea	g	NBRP Legumebase
	TaiXingHeiDou	C091	China	G	NBRP Legumebase
	TOKEI 518	200223	Japan	g	NARO GenBank
	U 1017-1	40348	Nepal	G	NARO GenBank
	YaoDou	C152	China	G	NBRP Legumebase
	YiChangHeiHuangDou	C101	China	g	NBRP Legumebase
	XingWenHeiDou	C119	China	G	NBRP Legumebase
	16	30199	Taipei	G	NARO GenBank
Brown seed coat	AKA DAIZU (ODA DENZOU)	29461	Japan	g	NARO GenBank
	AKA MAME(YAMAGATA)	27919	Japan	g	NARO GenBank
	AKATSUKA	27946	Japan	g	NARO GenBank
	BaiHuaMoShiDou	C017	China	G	NBRP Legumebase
	DaHeDou	C034	China	G	NBRP Legumebase
	DanTuDaHongPao	C083	China	G	NBRP Legumebase
	DaWuDou	C036	China	G	NBRP Legumebase
	JinChunJianSeDou	C103	China	g	NBRP Legumebase
	JiYanHuangDou	C042	China	g	NBRP Legumebase
	KLS 134-1	29839	Korea	G	NARO GenBank
	KLS 150-2-2	40295	Korea	G	NARO GenBank
	KLV 65	35655	Korea	g	NARO GenBank
	Kyongbuk, Ulchin	K016	Korea	G	NBRP Legumebase
	Kyongbuk, Wolsong	K232	Korea	g	NBRP Legumebase
	Kyonggi, Kanghwa	K110	Korea	g	NBRP Legumebase
	PianChaDou	C023	China	g	NBRP Legumebase
	TANISHI DAIZU	29743	Korea	g	NARO GenBank
	TOCHIGI CHA SENGOKU NO 1	Not available*	Japan	G	NARO GenBank
	YongKangYieJiangDou	C129	China	g	NBRP Legumebase
	VIRGINIA BROWN	28430	USA	G	NARO GenBank
	WASE DATE CHA	28144	Japan	G	NARO GenBank
	WASE SHIRAYAMA	28215	Japan	g	NARO GenBank
Green cotyledon	AKA AO D 165	28407	Korea	g	NARO GenBank
	AKITA ZAIRAI 3	28153	Japan	g	NARO GenBank
	AOBATSU	73155	Japan	G	NARO GenBank
	AO CHOHIN 1	29068	Japan	G	NARO GenBank
	AODA	30780	USA	G	NARO GenBank
	AOGOZEN(SUIFUMURA NAKAZOME)	46063	Japan	G	NARO GenBank
	AO KO MAME	28756	Japan	G	NARO GenBank
	AO SHOURYUU	28008	Japan	G	NARO GenBank
	AO TSURU NO KO	27741	Japan	g	NARO GenBank
	Chungbuk, Poun	K144a	Korea	G	NBRP Legumebase
	CHUNG TAI	29728	Korea	g	NARO GenBank
	CHUUKYOUSAN(TOKIWA SEIFUN)	29085	Japan	G	NARO GenBank
	COL/AOMORI/1983-15	28184	Japan	G	NARO GenBank
	COL/AOMORI/1983-21	28190	Japan	g	NARO GenBank
	COL/EHIME/1983/UTSUNOMIYA 17 A	29422	Japan	g	NARO GenBank
	COL/NAGANO/1983/HORIUCHI 7-1	35331	Japan	g	NARO GenBank
	COLUMBIA 191	35729	China	G	NARO GenBank
	HEIPI QINGRANG	27372	China	g	NARO GenBank
	IWATE WASE KUROME	28036	Japan	G	NARO GenBank
	Kyonggi, Ichon	K196	Korea	G	NBRP Legumebase
	Kyonggi, Kanghwa	K128	Korea	g	NBRP Legumebase
	TENSHIN DAI SEITOU	30006	China	G	NARO GenBank
	YODAMURASAN	28822	Japan	G	NARO GenBank
Wild soybean	B00013	B00013	Japna	G	NBRP Legumebase
	B00037	B00037	Japna	G	NBRP Legumebase
	B00042	B00042	Japna	G	NBRP Legumebase
	B00145	B00145	Japna	G	NBRP Legumebase
	B01167	B01167	Japna	G	NBRP Legumebase
	B02259	B02259	Japna	G	NBRP Legumebase
	B03070	B03070	Japna	G	NBRP Legumebase
	B03077	B03077	Japna	G	NBRP Legumebase
	B04097	B04097	Japna	G	NBRP Legumebase
	B04155	B04155	Japna	G	NBRP Legumebase
	B04159	B04159	Japna	G	NBRP Legumebase
	B06038	B06038	Japna	G	NBRP Legumebase
	B06070	B06070	Japna	G	NBRP Legumebase
	B07115	B07115	Japna	G	NBRP Legumebase
	G050344	G050344	China	G	NARO GenBank
	T106	Not available	Rosssia	G	NBRP Legumebase
*'Not available' indicates that it is not currently available.

## Sheet: Suupplemental  Table 3
Supplementary Table 3 Cultivated and wild soybean with the g allele for the G locus.
Category	Plant name	Accession number	Origin	Source
Yellow seed coat	JOUHOUJI ZAIRAISHU	240732	Japan	NARO GenBank
	KAMIMURA HODONO ZAIRAI 1	70216	Japan	NARO GenBank
	KAMIMURA SHINOGURI ZAIRAI 2(SOU)	70223	Japan	NARO GenBank
	ITSUKI ZAIRAI 83B	29712	Japan	NARO GenBank
	KASUGA ZAIRAI	29509	Japan	NARO GenBank
	KAWANAGARE(IWATE)	240738	Japan	NARO GenBank
	KEIHAN DAIZU	28863	Japan	NARO GenBank
	KIN DAIZU	28508	Japan	NARO GenBank
	KIZUKURI ZAIRAI	28046	Japan	NARO GenBank
	IZUMI ZAIRAI 83A	29701	Japan	NARO GenBank
	TOKEI 135	200195	Japan	NARO GenBank
	TOKACHI HADAKA	27452	Japan	NARO GenBank
	TANOIRI DAIZU	28330	Japan	NARO GenBank
	TOHOKU 152	Not available*	Japan	NARO GenBank
	OOYACHI 2	53264	Japan	NARO GenBank
	KARIYUTAKA	86520	Japan	NARO GenBank
	KITAMUSUME	27449	Japan	NARO GenBank
	SUZUMARU	67771	Japan	NARO GenBank
	TOYOMUSUME	27541	Japan	NARO GenBank
	GOKUWASE-KAMISHUNBETSU	49456	Japan	NARO GenBank
	TAMAFUKURA	Not available	Japan	NARO GenBank
	TOYOHARUKA	Not available	Japan	NARO GenBank
	TOYOHOMARE	Not available	Japan	NARO GenBank
	YUUZURU	27533	Japan	NARO GenBank
	SUZUNONE	219239	Japan	NARO GenBank
	FUKUIBIKI	Not available	Japan	NARO GenBank
	WASE OTOME	28217	Japan	NARO GenBank
	ENREI	28862	Japan	NARO GenBank
	TACHINAGAHA	67666	Japan	NARO GenBank
	TAMAHOMARE	29184	Japan	NARO GenBank
	ICHIHIME	Not available	Japan	NARO GenBank
	NORIN 2	Not available	Japan	NARO GenBank
	SAYANAMI	Not available	Japan	NARO GenBank
	FUKUYUTAKA	29668	Japan	NARO GenBank
	AKISHIROME	29669	Japan	NARO GenBank
	SACHIYUTAKA	Not available	Japan	NARO GenBank
	BaoQingXiaoJinHuang	C001	China	NBRP Legumebase
	LinDianSuoYiLing	C008	China	NBRP Legumebase
	BaiHua	C019	China	NBRP Legumebase
	ChuanDou	C022	China	NBRP Legumebase
	DuLuDou	C027	China	NBRP Legumebase
	BaYueMang	C030	China	NBRP Legumebase
	JiDou No.5	C039	China	NBRP Legumebase
	QiHuang No.1	C049	China	NBRP Legumebase
	JinDou No.5	C057	China	NBRP Legumebase
	QiYuanShangZhuangShuiDou	C062	China	NBRP Legumebase
	BenDiXiaziBai	C081	China	NBRP Legumebase
	PeiXianDaBaiJiao	C093	China	NBRP Legumebase
	JILIN 10	30086	China	NARO GenBank
	KOKUSOU	30038	China	NARO GenBank
	YuHuiZhen	C003	China	NBRP Legumebase
	ZhongDou No.5	C094	China	NBRP Legumebase
	AnYueLuLanZi	C106	China	NBRP Legumebase
	GanBuSi	C131	China	NBRP Legumebase
	YuShanBaYueBao	C133	China	NBRP Legumebase
	NingDuBaYueHuang	C140	China	NBRP Legumebase
	QiuDou No.2	C148	China	NBRP Legumebase
	SuiXuanHuang	C158	China	NBRP Legumebase
	JIBANGIAELAE	29822	Korea	NARO GenBank
	Kangwon, Wonju	K038	Korea	NBRP Legumebase
	Chonnam, Chindo	K068	Korea	NBRP Legumebase
	Chonbuk, Puan	K076	Korea	NBRP Legumebase
	Chonbuk, Sosan	K104	Korea	NBRP Legumebase
	Kyonggi, Kanghwa	K123	Korea	NBRP Legumebase
	Kyonggi, Kanghwa	K126	Korea	NBRP Legumebase
	Chungbuk, Poun	K145	Korea	NBRP Legumebase
	Kyongnam, Chinyang	K166	Korea	NBRP Legumebase
	Kyongnam, Chinyang	K167	Korea	NBRP Legumebase
	Kyonggi, Ichon	K190	Korea	NBRP Legumebase
	Kyongbam, Hadong	K198	Korea	NBRP Legumebase
	Kyongbam, Hadong	K207	Korea	NBRP Legumebase
	Kyongbam, Hadong	K210	Korea	NBRP Legumebase
	Kyongbuk, Chongdo	K219	Korea	NBRP Legumebase
	Kyongham, Hadong	K230	Korea	NBRP Legumebase
	VAR CARD NO 118 GRANT(72-26)(B)	35889	Australia	NARO GenBank
	VAR CARD NO 215 PERRY(C2-497)	35911	Australia	NARO GenBank
	VAR CARD NO 3 A62-9(C2-381)	35870	Australia	NARO GenBank
	VAR CARD NO 85 CREST(S71-5)	35880	Australia	NARO GenBank
	Harosoy	27400	USA	NARO GenBank
	Williams 82	35865	USA	NARO GenBank
	Mesinaya	Not available	Russia	NBRP Legumebase
	Yubileinaya	Not available	Russia	NBRP Legumebase
Black seed coat	COL/WAKAYAMA/1997/CED/NIAR/97081CED97081	90889	Japna	NARO GenBank
	COL/NARA/1997/MAFF/159	90911	Japna	NARO GenBank
	COL/EHIME/1983/UTSUNOMIYA 35	29419	Japna	NARO GenBank
	COL/GIFU/1984/OGURI 6	29225	Japna	NARO GenBank
	COL/IBARAKI/1996/CED/NIAR/96101104 CED96101104	87824	Japna	NARO GenBank
	COL/NAGANO/1983/HORIUCHI 5	29203	Japna	NARO GenBank
	COL/NAGANO/1983/HORIUCHI 8	29202	Japna	NARO GenBank
	ABASHIRI 10	Not available	Japna	NARO GenBank
	3132	53405	Japna	NARO GenBank
	AMAGI ZAIRAI 90B	76311	Japna	NARO GenBank
	AO MAME	28034	Japna	NARO GenBank
	BAN KURO DAIZU	29533	Japna	NARO GenBank
	KAMIMURA SHINOGURI ZAIRAI 3	70225	Japna	NARO GenBank
	KAOU ZAIRAI 83B	29699	Japna	NARO GenBank
	ITSUKI ZAIRAI 83A	29711	Japna	NARO GenBank
	ITSUTSUBA	76555	Japna	NARO GenBank
	IWAHIN KURO 5	28117	Japna	NARO GenBank
	IZUMI ZAIRAI 83E	29705	Japna	NARO GenBank
	COL/FUKUSHIMA/1992/JICA/J318	76583	Japna	NARO GenBank
	KURO CHOUHIN 31	28074	Japna	NARO GenBank
	KURO DAIZU	29535	Japna	NARO GenBank
	KURO DAIZU 1(TOCHIGI)	29119	Japna	NARO GenBank
	KURO DAIZU(ISHIOKA 45)	29102	Japna	NARO GenBank
	KURO MAME L 105	35256	Japna	NARO GenBank
	KURO MAME L99	40256	Japna	NARO GenBank
	KURO TAIRYUU DAIZU	27940	Japna	NARO GenBank
	TOKEI 518	200223	Japna	NARO GenBank
	IWAIKURO	Not available	Japna	NARO GenBank
	AN TU XIAO HEI DOU	30115	China	NARO GenBank
	ANTO SHOUKOKUTOU	35718	China	NARO GenBank
	JILIN 14	30101	China	NARO GenBank
	KaiFengKuoZhuangqingDou	C063	China	NBRP Legumebase
	HeiHuangDou	C074	China	NBRP Legumebase
	YiChangHeiHuangDou	C101	China	NBRP Legumebase
	YunMengHeiHuangDou	C102	China	NBRP Legumebase
	HeiHuangDou	C075	China	NBRP Legumebase
	ANCHUUMU RIPAAMUKON	27595	Korea	NBRP Legumebase
	629-1(628-1 PACKEF)	35486	Korea	NBRP Legumebase
	KLS 102	35488	Korea	NBRP Legumebase
	Chungbuk, Poun	K146	Korea	NBRP Legumebase
	Chonnam, Kurye	K148	Korea	NBRP Legumebase
	Kyongnam, Chinyang	K162	Korea	NBRP Legumebase
	Kyonggi, Ichon	K185	Korea	NBRP Legumebase
	(K193)	K193	Korea	NBRP Legumebase
	Chonnam, Chindo	K069	Korea	NBRP Legumebase
	Chonbuk, Puan	K078	Korea	NBRP Legumebase
	Chonbuk, Kunsan	K091	Korea	NBRP Legumebase
	Chonbuk, Sosan	K099	Korea	NBRP Legumebase
	Kyongnam, Hamyang	K174	Korea	NBRP Legumebase
	VAR CARD NO 270 T152(C2-374)	35923	Australia	NARO GenBank
	VAR CARD NO 286 USSURIYSKAJA 154(C2-457)	Not available	Australia	NARO GenBank
	CHARLEE	30532	Unknown	NARO GenBank
	DIPPES	30597	Hungary	NARO GenBank
	AJMA	49634	Poland	NARO GenBank
Brown seed coat	CHA	Not available	Japan	NARO GenBank
	CHA MAME	28355	Japan	NARO GenBank
	CHA MAME	Not available	Japan	NARO GenBank
	CHA MAME L 103	35254	Japan	NARO GenBank
	CHA MAME SHOURYUU	28354	Japan	NARO GenBank
	CHA SENGOKU 9	28041	Japan	NARO GenBank
	CHA SHOURYUU	27706	Japan	NARO GenBank
	CHADAIZU	27890	Japan	NARO GenBank
	COL/NARA/1997/MAFF/190	90918	Japan	NARO GenBank
	CHAKAORI	29367	Japan	NARO GenBank
	CHAMAME	Not available	Japan	NARO GenBank
	CHAIRO SHORYU	Not available	Japan	NARO GenBank
	COL/EHIME/1983/UTSUNOMIYA 26	29411	Japan	NARO GenBank
	DATESHINDAIZU(P)	53289	Japan	NARO GenBank
	AKA DAIZU	29389	Japan	NARO GenBank
	AKA DAIZU (ODA DENZOU)	29461	Japan	NARO GenBank
	AKA MAME(YAMAGATA)	27919	Japan	NARO GenBank
	AKAMAME	29382	Japan	NARO GenBank
	AKAMAME(OKAYAMAZAIRAI)	49595	Japan	NARO GenBank
	AKATSUKA	27946	Japan	NARO GenBank
	AKATSUKA	28391	Japan	NARO GenBank
	AKITA ZAIRAI 4	28154	Japan	NARO GenBank
	COL/FUKUOKA/1990/MAFF/A090D	76302	Japan	NARO GenBank
	AZUKI MAME	28101	Japan	NARO GenBank
	CHA MAME(NOU)	27674	Japan	NARO GenBank
	CHASAYA(2)	28392	Japan	NARO GenBank
	IWATE AKA DAIZU	28866	Japan	NARO GenBank
	DOYOU MAME	29492	Japan	NARO GenBank
	WASE CHA SHOURYUU	27675	Japan	NARO GenBank
	YUUMOU MADARA	27683	Japan	NARO GenBank
	ZAIRAI/AKITA/1987/1	49580	Japan	NARO GenBank
	ZAIRAI/AKITA/1987/2	49581	Japan	NARO GenBank
	JiYanHuangDou	C042	China	NBRP Legumebase
	GuanYunDaHongDou	C092	China	NBRP Legumebase
	DianJiangZongSeDou	C107	China	NBRP Legumebase
	YongKangYieJiangDou	C129	China	NBRP Legumebase
	HengShanHongDou	C153	China	NBRP Legumebase
	KAERI GNT 130-5	35629	China	NBRP Legumebase
	Kangwon, Kosong	K022	Koera	NBRP Legumebase
	Chonbuk, Sosan	K097	Koera	NBRP Legumebase
	Chonbuk, Kunsan	K092	Koera	NBRP Legumebase
	Kyonggi, Kanghwa	K110	Koera	NBRP Legumebase
	Kyonggi, Ichon	K195	Koera	NBRP Legumebase
	Kyongbuk, Wolsong	K232	Koera	NBRP Legumebase
	AKASOME DAIZU	29742	Koera	NARO GenBank
	BANCHEONGDU	29939	Koera	NARO GenBank
	JAERAE #14	35439	Koera	NARO GenBank
	KAERI GNT 131-8(B)	35632	Koera	NARO GenBank
	KAERI GNT 205-22	35635	Koera	NARO GenBank
	KLS 150-2-1	40294	Koera	NARO GenBank
	KLS 150-2-3	35417	Koera	NARO GenBank
	KLS 603-1	35542	Koera	NARO GenBank
	KLS 620	35558	Koera	NARO GenBank
	KLV 120	35675	Koera	NARO GenBank
	KLV 152	35682	Koera	NARO GenBank
	KLV 154	35684	Koera	NARO GenBank
	KLV 183	35695	Koera	NARO GenBank
	KLV 194	35696	Koera	NARO GenBank
	KLV 65	35655	Koera	NARO GenBank
	VAR CARD NO 279 TANNER CAC 569(69-200)	35927	Australia	NARO GenBank
	VIRGINIA BEAN	27379	USA	NARO GenBank
	U 1093-6	40366	Nepal	NARO GenBank
	U 1104-3	40368	Nepal	NARO GenBank
	COL/PAK/1989/IPBGR/2323(2) MOTHI	74681	Pakistan	NARO GenBank
	EARLY BROWN	30525	Poland	NARO GenBank
	BROWNIE DL/64/177	30761	South Africa	NARO GenBank
Green cotyledon	KUROKAWA SEIOU	28073	Japna	NARO GenBank
	DAI ICHI HIENUKI 4-3	29153	Japna	NARO GenBank
	COL/NAGANO/1983/HORIUCHI 7-1	35331	Japna	NARO GenBank
	AKITA ZAIRAI 3	28153	Japna	NARO GenBank
	AO CHOUHIN 6(SHIRO BANA)	29074	Japna	NARO GenBank
	AO TSURU NO TOMO	27580	Japna	NARO GenBank
	AOMAME(TAISHO NAKAYA)	53339	Japna	NARO GenBank
	Col/Aomori/1983-21	Not available	Japna	NARO GenBank
	Col/Ehime/1983/Utsunomiya1	000395 (stock no.)	Japna	NARO GenBank
	Col/Ehime/1983/Utsunomiya1	000887 (stock no.)	Japna	NARO GenBank
	SHIRO YAMADERA	28128	Japna	NARO GenBank
	HEIPI QINGRANG	27372	China	NARO GenBank
	AKA AOTA 5	28406	Korea	NARO GenBank
	AKA AO D 165	28407	Korea	NARO GenBank
	SEITA	29781	Korea	NARO GenBank
Wild soyean	B09002	B09002	Japan	NBRP Legumebase
*'Not available' indicates that it is not currently available.

## Sheet: Suupplemental  Table 4
Supplementary Table 4 Cultivated soybean with the gl allele for the GL locus.
Category	Plant name	Accession number	Origin	Source
Green seed coat	FULBASKET NO.2	88622	Unknown	NARO GenBank
	FUUFU DAIZU	29487	Japan	NARO GenBank
	COL/HOKKAIDOU/1981/L173	40253	Japan	NARO GenBank
	COL/HOKKAIDO/1984/TAES/11-161	200387	Japan	NARO GenBank
	AKITA ZAIRAI 1	28032	Japan	NARO GenBank
	AO MAME HACHIGATSU MAME	35248	Japan	NARO GenBank
	KAMISATUNAIOOSODE	200362	Japan	NARO GenBank
	KAMUI	35213	Japan	NARO GenBank
	KITARNIDORI	35197	Japan	NARO GenBank
	IWAMURADA SAN	28944	Japan	NARO GenBank
	WASE HAKUCHO	35221	Japan	NARO GenBank
	WASEKEI SODEFURI EDAMAME	35211	Japan	NARO GenBank
	WASEOUSODE(SHIKAOI ITOH)	53347	Japan	NARO GenBank
	WASE-EDAMAME(NEW GIANTS)	49461	Japan	NARO GenBank
Black seed coat	JIBANGIAELAE (BAEKTAE)	29822	Korea	NARO GenBank
	IWAHIN KURO 1	28076	Japan	NARO GenBank
	KURO CHOUHIN 32	28075	Japan	NARO GenBank
	KURO SAKIGAKE	28229	Japan	NARO GenBank
	KURO HITASHIMAME	29105	Japan	NARO GenBank
Brown seed coat	KEMAME	35299	Japan	NARO GenBank
Green cotyledon	CHOUHIN HITASHI 2	29035	Japan	NARO GenBank
	CHOUHIN HITASHI 3	29036	Japan	NARO GenBank
	CHOUHIN HITASHI 4	29037	Japan	NARO GenBank
	CHOUHIN HITASHI 6	29039	Japan	NARO GenBank
	CHOUHIN HITASHI 9	29042	Japan	NARO GenBank
	SHINANO KURAKAKE	32657	Japan	NARO GenBank
